# Supplementary material for: Evidencing the challenges of care delivery for people with intellectual disability and epilepsy in England by using the Step Together toolkit
Source: BJPsych Open. 2024 Oct 28;10(6):e186. doi: 10.1192/bjo.2024.749 (PMC11698203; doi:10.1192/bjo.2024.749)
Supplement: Shillito et al. supplementary material 1 — Shillito et al. supplementary material [file S205647242400749Xsup001.xlsm]

## Sheet: Introduction
Learning Disabilities and Epilepsy Benchmarking Tool
				Epilepsy Action and the digital consultancy Accessionhealth have cooperated to produce this self-assessment questionnaire. It forms part of a digital benchmarking tool that enables services to understand the qualities, standards and variation of epilepsy and learning disability services across an area. For example an Integrated Care System, an NHS Trust, a Health Board or the whole nation. This t…
				Please fill in your details
						Profession
						Select your profession or the closest match
						Team
						Select your area of work or the closest match
						Locality
						Select your ICS, if Welsh or Northern Irish select "Welsh Group" or "Northern Ireland"
						Select your NHS Trust, Northern Ireland Trust or Welsh Health Board. Northern Irish and Welsh bodies are found at the bottom of the list.

## Sheet: The Workforce
THE WORKFORCE
					1	Do people with Learning Disabilities and Epilepsy have access to:
					A	A consultant with interest and competencies in Learning Disabilities and Epilepsy?
					B	A Neurologist with expertise in Epilepsy?
					C	A Psychiatrist with an interest in Epilepsy?
					D	A Learning Disabilities multi-disciplinary team?
					E	An Epilepsy Nurse with Learning Disability expertise?
					F	An Epilepsy Nurse without Learning Disability expertise?
					G	Psychology services?
					H	Therapy services (eg Speech and Language, Occupational Therapy and Ketogenic Dietician)?
					I	Services for people with Sensory Impairment and Epilepsy?
					J	Services for complex needs – PMLD (Profound and Multiple Learning Disabilities)?
					K	Relevant investigations such as MRI and EEG?
					L	Relevant interventions such as Epilepsy surgery?
					M	Routine specialist medicine reviews?
				“Difficulties in Recruitment and Retention of LD and Epilepsy staff”
					2	"The severity of a Learning Disability influences a person’s access to services” How far do you agree with this statement?
						Please choose one of the five options
					3	“It is easy to recruit and retain Learning Disabilities and Epilepsy staff” how much do you agree with the statement.
						Please choose one of the five options
					4	Do you agree that it is easy to fill the following roles with applicants with sufficient knowledge and experience?
					A	Psychiatrist
					B	Neurologist
					C	Epilepsy Nurse
					D	Psychologist
					E	Learning Disabilities Nurse
					F	Allied Health Professional (OT, SL etc)
					5	Is there an identified person responsible for leading quality improvements in the epilepsy care of people with learning disabilities?
						Please select "Yes", "No" or "Not sure"
					6	Is there a named clinical and/or professional lead from both Learning Disability and Epilepsy services, who is responsible for ensuring regular multi-disciplinary care of patients?
						Please select "Yes", "No" or "Not sure"
					7	Are there leads from both Learning Disability and Epilepsy services for each local setting?
						Please select "Yes", "No" or "Not sure"
					8	“There is an agreed cross-agency workforce strategy and related action plan?” how well do you agree with this statement?
						Please choose one of the five options

## Sheet: Local Planning
LOCAL PLANNING
					9	Is there a named commissioner responsible for Learning Disabilities and Epilepsy?
						Please select "Yes", "No" or "Not sure"
					10	Commissioning services for people with Learning Disabilities and Epilepsy are separate from the commissioning of Epilepsy services
						Please select "Yes", "No" or "Not sure"
					11	Is there an agreement between Learning Disabilities and Epilepsy services about commissioning roles?
						Please select "Yes", "No" or "Not sure"
					12	Is there an agreement between Learning Disabilities and Epilepsy services about provision roles?
						Please select "Yes", "No" or "Not sure"
					A	If not: Are there any plans for an integrated service development between Learning Disability and Epilepsy services?
					B	If there is: Is there a documented agreement of roles?
					13	Have you identified the number of people with learning disabilities who have epilepsy and identified their needs to inform service plans?
						Please select "Yes", "No" or "Not sure"
					14	How many planning and strategy discussions have taken place between local Learning Disabilities and Epilepsy staff in the past year?
						Please give a number
					15	"Commissioners have received assurance of the capability and competency of residential care providers and hospitals in delivering safe inpatient epilepsy care" How well do you agree with this statement?
						Please choose one of the five options
					16	Does the service provided for people with Learning Disabilities and Epilepsy have clear specific clinical pathways?
						Please select "Yes", "No" or "Not sure"

## Sheet: Key Service Provision
KEY SERVICE PROVISION
					17	Is there agreement between Learning Disability, Epilepsy and primary care services about the roles and responsibilities of primary care staff, and referral routes for specialist support? eg shared care or valproate monitoring?
						Please select "Yes", "No" or "Not sure"
					A	If answered no: Is there work underway for an agreement between Learning Disability, Epilepsy and primary care services?
					B	If answered yes: Is the agreement documented, not informal.
					18	Does the service provided for patients with Learning Disabilities and Epilepsy have agreed measures and monitoring of different pathways/services/systems, to ensure consistency of care in each area?
						Please select "Yes", "No" or "Not sure"
					19	Are the features below implemented locally?
					A	There are primary care registers that identify people with Learning Disabilities and Epilepsy?
					B	There are annual health checks
					C	There are Epilepsy/LD/primary care referral agreements (protocols), reviewed systematically to ensure they are effective?
					D	There are systems and protocols for delivery of specialised support services for people with Learning Disabilities and Epilepsy on the primary care site (out-posted clinics, liaison workers, etc)?
					E	There is a pathway or linked person for social services to contribute to LD and Epilepsy care?
					20	Are the features below implemented locally?
					A	An agreement between Neurology Epilepsy services and Learning Disability services about provision of specialised support for people with Learning Disabilities admitted to local general hospitals.
					B	Local general hospital provision with staff who have significant Epilepsy training and knowledge/skills in supporting people with Learning Disabilities
					C	Advocacy support for people with Learning Disabilities, so they can participate fully in staff/user forums on wards.
					21	Protocols for the transfer of shared care between Neurology Epilepsy and Learning Disability services exist?
						Please select "Yes", "No" or "Not sure"
					A	If answered yes: Protocols clearly specify clinical responsibilities of in-patient and community teams in both epilepsy and learning disability services?
					22	Where a person with Learning Disabilities is using services from both Learning Disability and Epilepsy services, there is joint care planning at an individual level
						Please select "Always", "Sometimes" or "Almost Never"
					23	For individual service users, is there a joint care plan document that specifies what each service will provide?
						Please select "Yes", "No" or "Not sure"
					A	If answered yes: Do individual service users have access to the document?
					24	What is your current caseload of patients?
						Please input a number
					25	What is the current caseload of patients with Learning Disabilities and Epilepsy?
						Please input a number
					26	Within a year what percentage of people with Learning Disabilities and Epilepsy are discussed between services?
						Please select a percentage
					27	Is data being collected on the ethnicity of patients who have Learning Disabilities and Epilepsy?
						Please select "Yes", "No" or "Not sure"
					28	"There is sufficient training for staff to understand behavioural and cultural issues” how well do you agree with this statement?
						Please choose one of the five options

## Sheet: Diversity of Provision
DIVERSITY OF PROVISION
					29	Are there local voluntary sector services that offer support to people with Learning Disabilities and Epilepsy?
						Please select "Yes", "No" or "Not sure"
					30	Do statutory services work with voluntary services?
						Please select "Yes", "No" or "Not sure"
					31	Do you agree that the voluntary sector services struggle to appropriately respond to the needs of people with Learning Disabilities and Epilepsy?
						Please choose one of the five options
					32	Is the voluntary sector represented on the partnership board?
						Please select "Yes", "No" or "Not sure"
					33	A health and wellbeing promotion strategy is being implemented that includes and adequately addresses the requirements of people with a Learning Disability?
						Please select "Yes", "No" or "Not sure"
					A	If not: Is there work underway to integrate promotion strategy into practice i.e. raising awareness in non-related services such as A&E and mixed primary care and social care?

## Sheet: Care Planning
CARE PLANNING
					34	Would the service user be able to identify which services to engage with based on the information in their care plan or hospital passports?
						Please select "Yes", "No" or "Not sure"
					A	If answered yes: Is it a single care plan?
					35	Does the care plan record the seizure risk communication and advice given. eg SUDEP discussion and carer training?
						Please select "Yes", "No" or "Not sure"
					36	Do Learning Disability and Epilepsy services in the local area operate a single care plan but use different systems?
						Please select "Yes", "No" or "Not sure"
					A	If answered No: do you agree that progress has been made towards an agreement between Learning Disability and Neurology Epilepsy services about roles, responsibilities and where people fit in relation to care planning, but is not yet finished?
					Bi	If answered yes: Do changes made in one service’s care plan routinely inform other services?
					Bii	If answered yes: Do patients have to give information multiple times?
					Biii	If answered yes: Are SUDEP and Epilepsy risk matters communicated, documented and shared across all stakeholders (eg nocturnal monitoring, environmental risks, like bathing)?
					37	Care plans for people with Learning Disabilities and Epilepsy can be accessed 24 hours a day by staff providing direct care to patients from across services.
						Please select "Yes", "No" or "Not sure"
					38	Every patient with Learning Disabilities and Epilepsy, and their supporter, have a clear understanding of the Care Plan and services available for routine and emergency care.
						Please select "Yes", "No" or "Not sure"

## Sheet: Transition
TRANSITION
					39	How well do you agree with the following statement? "There are good transition arrangements, with clear information on the process, ensuring awareness and transparency of local policies, all well in advance of the transition eg family friendly literature; leaflets/ videos."
						Please choose one of the five options
					40	How well do you agree with the following statement? "Reasonable adjustments are made to meet the needs of people with Learning Disabilities."
						Please choose one of the five options

## Sheet: Sharing Information
SHARING INFORMATION
					41	Is there a comprehensive directory of relevant local services that specifically work with people who have Learning Disabilities and Epilepsy?
						Is the directory available to specialist services, to GPs, publicly available or not availible at all.
					42	Which of the following services has access to Learning Disability patient records and Epilepsy patient records.
						The grid below assesses the access of 3 services to a record of Learning Disabilities and Epilepsy patients. Please use the drop down menus to fill the table.
										Epilepsy Patient Record		Learning Disabilities Patient Record
								Secondary Care
								GP
								Learning Disability Services
					43	There is sufficient evidence that the local Care Planning system is person-centered in the way it operates, empowering people with Learning Disabilities and Epilepsy?
						Please choose one of the five options
					44	Does the local enhanced Care Plan system include and record assessment, as well as action planning for all of the following:
					A	Meaningful Activities
					B	Housing
					C	Welfare Benefits
					D	Crisis Plans, including 24-hour access arrangements
					45	For each of the above, if the answer was Yes, are there sufficient support services available to meet people’s assessed needs in these areas
					A	Meaningful Activities
					B	Housing
					C	Welfare Benefits
					D	Crisis Plans, including 24-hour access arrangements
					46	Does an electronic health record join the four following services; Specialist Acute, Primary Care, Learning Disabilities and Social Care?
						If there is an electronic health record shared between services please select "Linked" below the services that are linked, or "Not Linked" below those that are not linked. Select "Not Sure" if you are not privy to this information.
										Primary Care		Learning Disabilities		Social Care
								Specialist Acute
										Specialist Acute		Learning Disabilities		Social Care
								Primary Care
										Primary Care		Specialist Acute		Social Care
								Learning Disabilities
										Primary Care		Learning Disabilities		Specialist Acute
								Social Care
					47	Do patients with Learning Disabilities and Epilepsy, and their families have access to clear guidelines on the management of emergencies that are reviewed as necessary?
						Please select "Yes", "No" or "Not sure"

## Sheet: User & Carer Participation
SERVICE USER & CARER PARTICIPATION
					48	Are people with Learning Disabilities or families/carers involved in deciding or agreeing on the local service/support set up?
						Please select "Yes", "No" or "Not sure"
					49	Can people with Learning Disabilities or families/carers provide feedback and receive a response?
						Please select "Yes", "No" or "Not sure"
					50	Is there a system in place to collect and respond to feedback from people with Learning Disabilities and Epilepsy or families/carers?
						Please select "Yes", "No" or "Not sure"
					51	Are there any initiatives or services in the area being significantly contributed to by people with Learning Disabilities and Epilepsy (with appropriate support)?
						Please select "Yes", "No" or "Not sure"
					A	If answered no: Is work underway to establish such initiatives?
					52	Are carers of people with Learning Disabilities involved in agreeing on local services/support configurations and providing feedback, eg consultation meetings or surveys?
						Please select "Yes", "No" or "Not sure"
					A	If answered no: Is there any work underway for carers of people with Learning Disabilities to be involved in agreeing on local services/support configurations?
					53	Are assessments of carers’ needs being offered?
						Please select "Yes", "No" or "Not sure"
					54	“There is already a sufficient range and level of services to ensure that carers get support to meet their needs, eg respite breaks ” How well do you agree with this statement?
						Please choose one of the five options

## Sheet: Unique_Questions
	Question 42	Epilepsy		Learning difficulties		This table pulls through the values from question 42
	Specialist Services	0	0	0	0
	GP	0	0	0	0
	Public	0	0	0	0
	Question 42	Epilepsy	Learning difficulties	Ep "x" count	LD "x" count	This table proccesses the answers
	Specialist Services	x	x	1	1
	GP	x	x	1	1
	Learning Disability Services	x	x	1	1
	Score	#DIV/0!	#DIV/0!	0	0
	Question 46	Service 1		Service 2		Service 3		This table pulls through the values from question 42
	Specialist Acute	0	0	0	0	0	0
	Primary Care	0	0	0	0	0	0
	Learning Disabilities	0	0	0	0	0	0
	Social Care	0	0	0	0	0	0
		Service 1	Service 2	Service 3	"x" count	"x" count	"x" count	This table proccesses the answers
	Specialist Acute	x	x	x	1	1	1
	Primary Care	x	x	x	1	1	1
	Learning Disabilities	x	x	x	1	1	1
	Social Care	x	x	x	1	1	1
	Sum Score	0		Sum "Not Sure"	12		This calculation removed "not sure" and doesn’t count them
	Score (percentage)	#DIV/0!

[truncated: 9 more sheets: Results, Send results, Calculate Score, Questions, Question_Array, Back End, Sheet1, Array, Print_out]
